# Supplementary material for: A Geospatial Assessment of Flood Vulnerability Reduction by Freshwater Wetlands–A Benefit Indicators Approach
Source: Front Environ Sci. Author manuscript; Available in PMC 2021 Jul 26. (PMC8312689; doi:10.3389/fenvs.2019.00054)
Supplement: Supplemental files [file NIHMS1530227-supplement-Supplemental_files.zip]

Archive with 15 entries (15 files):
- Data_Sheet_1_A Geospatial Assessment of Flood Vulnerability Reduction by Freshwater Wetlands–A Benefit Indicators Approach.ZIP
- Data_Sheet_10_A Geospatial Assessment of Flood Vulnerability Reduction by Freshwater Wetlands–A Benefit Indicators Approach.ZIP
- Data_Sheet_11_A Geospatial Assessment of Flood Vulnerability Reduction by Freshwater Wetlands–A Benefit Indicators Approach.ZIP
- Data_Sheet_12_A Geospatial Assessment of Flood Vulnerability Reduction by Freshwater Wetlands–A Benefit Indicators Approach.ZIP
- Data_Sheet_13_A Geospatial Assessment of Flood Vulnerability Reduction by Freshwater Wetlands–A Benefit Indicators Approach.ZIP
- Data_Sheet_14_A Geospatial Assessment of Flood Vulnerability Reduction by Freshwater Wetlands–A Benefit Indicators Approach.ZIP
- Data_Sheet_2_A Geospatial Assessment of Flood Vulnerability Reduction by Freshwater Wetlands–A Benefit Indicators Approach.ZIP
- Data_Sheet_3_A Geospatial Assessment of Flood Vulnerability Reduction by Freshwater Wetlands–A Benefit Indicators Approach.ZIP
- Data_Sheet_4_A Geospatial Assessment of Flood Vulnerability Reduction by Freshwater Wetlands–A Benefit Indicators Approach.ZIP
- Data_Sheet_5_A Geospatial Assessment of Flood Vulnerability Reduction by Freshwater Wetlands–A Benefit Indicators Approach.ZIP
- Data_Sheet_6_A Geospatial Assessment of Flood Vulnerability Reduction by Freshwater Wetlands–A Benefit Indicators Approach.ZIP
- Data_Sheet_7_A Geospatial Assessment of Flood Vulnerability Reduction by Freshwater Wetlands–A Benefit Indicators Approach.ZIP
- Data_Sheet_8_A Geospatial Assessment of Flood Vulnerability Reduction by Freshwater Wetlands–A Benefit Indicators Approach.ZIP
- Data_Sheet_9_A Geospatial Assessment of Flood Vulnerability Reduction by Freshwater Wetlands–A Benefit Indicators Approach.ZIP
- Table_1_A Geospatial Assessment of Flood Vulnerability Reduction by Freshwater Wetlands–A Benefit Indicators Approach.docx
